# Supplementary material for: Evaluation of two semi-supervised learning methods and their combination for automatic classification of bone marrow cells
Source: Sci Rep. 2022 Oct 6;12:16736. doi: 10.1038/s41598-022-20651-4 (PMC9537320; doi:10.1038/s41598-022-20651-4)
Supplement: Supplementary file 1 — Supplementary Tables. [file 41598_2022_20651_MOESM1_ESM.xlsx]

## Sheet: Table S1
	number of teacher data by each round of semi-supervised learning with CST (A)																			increased number of teacher data by a round of semi-supervised with CST (B)
CST	PEB/ BEB	PCEB	OEB	MB	PMC	MC	MMC	Band	Seg	MO	LY	BA	EO	PC	MIT	BN	ART	SUM	CST	PEB/ BEB	PCEB	OEB	MB	PMC	MC	MMC	Band	Seg	MO	LY	BA	EO	PC	MIT	BN	ART	SUM	increasing rate of increased number (nth B / 1st A)	mean increased number of all class
1	25	25	25	25	25	25	25	25	25	25	25	25	25	25	25	25	25	425	1
2	58	116	75	105	104	35	29	34	30	98	122	83	130	64	44	203	269	1599	2	33	91	50	80	79	10	4	9	5	73	97	58	105	39	19	178	244	1174	2.76235	69.0588
3	108	246	126	162	167	38	29	40	30	105	272	136	243	105	56	366	500	2729	3	50	130	51	57	63	3	0	6	0	7	150	53	113	41	12	163	231	1130	2.65882	66.4706
4	170	371	195	249	230	44	30	53	34	141	417	195	372	148	68	549	727	3993	4	62	125	69	87	63	6	1	13	4	36	145	59	129	43	12	183	227	1264	2.97412	74.3529
5	217	581	266	377	313	113	30	62	38	189	574	251	513	189	86	744	951	5494	5	47	210	71	128	83	69	0	9	4	48	157	56	141	41	18	195	224	1501	3.53176	88.2941
6	256	787	346	515	424	235	31	92	74	248	748	302	685	231	107	920	1186	7187	6	39	206	80	138	111	122	1	30	36	59	174	51	172	42	21	176	235	1693	3.98353	99.5882
7	294	1015	410	630	543	358	45	128	122	304	907	358	831	270	118	1099	1420	8852	7	38	228	64	115	119	123	14	36	48	56	159	56	146	39	11	179	234	1665	3.91765	97.9412
8	321	1172	445	711	626	419	55	159	129	371	1017	409	941	297	132	1225	1653	10082	8	27	157	35	81	83	61	10	31	7	67	110	51	110	27	14	126	233	1230	2.89412	72.3529
9	351	1382	539	824	710	504	60	183	151	415	1152	462	1061	328	149	1400	1901	11572	9	30	210	94	113	84	85	5	24	22	44	135	53	120	31	17	175	248	1490	3.50588	87.6471
10	375	1571	657	952	806	628	77	221	244	473	1280	518	1195	363	164	1588	2220	13332	10	24	189	118	128	96	124	17	38	93	58	128	56	134	35	15	188	319	1760	4.14118	103.529
11	401	1781	750	1044	904	796	94	297	359	510	1410	563	1314	400	181	1782	2493	15079	11	26	210	93	92	98	168	17	76	115	37	130	45	119	37	17	194	273	1747	4.11059	102.765
12	429	1974	854	1168	985	923	124	326	453	560	1554	588	1423	435	193	1907	2723	16619	12	28	193	104	124	81	127	30	29	94	50	144	25	109	35	12	125	230	1540	3.62353	90.5882
13	461	2140	941	1255	1105	1070	138	421	528	634	1672	629	1528	462	217	2059	2967	18227	13	32	166	87	87	120	147	14	95	75	74	118	41	105	27	24	152	244	1608	3.78353	94.5882
14	484	2296	1053	1370	1191	1217	150	465	640	692	1781	674	1609	493	242	2270	3262	19889	14	23	156	112	115	86	147	12	44	112	58	109	45	81	31	25	211	295	1662	3.91059	97.7647
15	513	2493	1127	1487	1281	1358	188	533	775	768	1867	723	1711	527	255	2430	3434	21470	15	29	197	74	117	90	141	38	68	135	76	86	49	102	34	13	160	172	1581	3.72	93
16	552	2678	1205	1587	1388	1573	242	599	966	857	2004	758	1788	564	266	2581	3676	23284	16	39	185	78	100	107	215	54	66	191	89	137	35	77	37	11	151	242	1814	4.26824	106.706
17	584	2837	1290	1670	1486	1768	303	742	1221	946	2179	792	1862	591	278	2721	3893	25163	17	32	159	85	83	98	195	61	143	255	89	175	34	74	27	12	140	217	1879	4.42118	110.529
18	605	3011	1362	1743	1626	1982	379	872	1509	1032	2300	817	1927	613	292	2846	4081	26997	18	21	174	72	73	140	214	76	130	288	86	121	25	65	22	14	125	188	1834	4.31529	107.882
19	624	3190	1434	1833	1760	2201	449	999	1795	1116	2431	842	1994	635	304	2979	4300	28886	19	19	179	72	90	134	219	70	127	286	84	131	25	67	22	12	133	219	1889	4.44471	111.118
20	643	3381	1507	1927	1873	2404	566	1207	2134	1206	2569	882	2054	659	317	3097	4504	30930	20	19	191	73	94	113	203	117	208	339	90	138	40	60	24	13	118	204	2044	4.80941	120.235
21	661	3514	1536	2024	1928	2536	657	1434	2397	1292	2642	919	2123	683	326	3201	4620	32493	21	18	133	29	97	55	132	91	227	263	86	73	37	69	24	9	104	116	1563	3.67765	91.9412
22	678	3702	1595	2153	2058	2797	852	1604	2810	1365	2763	948	2191	706	345	3351	4848	34766	22	17	188	59	129	130	261	195	170	413	73	121	29	68	23	19	150	228	2273	5.34824	133.706
23	706	3891	1631	2234	2190	3019	996	1785	3200	1448	2864	970	2238	734	361	3494	5000	36761	23	28	189	36	81	132	222	144	181	390	83	101	22	47	28	16	143	152	1995	4.69412	117.353
24	726	3988	1685	2316	2278	3149	1180	1972	3377	1520	2938	989	2290	755	373	3582	5033	38151	24	20	97	54	82	88	130	184	187	177	72	74	19	52	21	12	88	33	1390	3.27059	81.7647
25	756	4150	1711	2422	2382	3480	1534	2374	3689	1586	2968	1018	2348	789	384	3748	5179	40518	25	30	162	26	106	104	331	354	402	312	66	30	29	58	34	11	166	146	2367	5.56941	139.235
Ratio(%)	1.86584	10.2424	4.22281	5.97759	5.87887	8.58878	3.78597	5.85912	9.1046	3.91431	7.32514	2.51246	5.79496	1.94728	0.947727	9.25021	12.782	100	mean	30.4583	171.875	70.25	99.875	98.2083	143.958	62.875	97.875	152.667	65.0417	122.625	41.375	96.7917	31.8333	14.9583	155.125	214.75	1670.54	3.93069	98.2672
																			SEM	11.0453	35.8576	24.8583	21.0926	23.3889	81.2465	84.9395	95.2568	134.099	20.7333	33.9998	12.9743	33.7754	7.16068	4.24755	31.1299	59.1286	317.898	0.747995	18.6999

## Sheet: Table S2
	number of teacher data by each round of semi-supervised learning with AL (A)																			increased number of teacher data by a round of semi-supervised with AL (B)
CST	PEB/ BEB	PCEB	OEB	MB	PMC	MC	MMC	Band	Seg	MO	LY	BA	EO	PC	MIT	BN	ART	SUM	CST	PEB/ BEB	PCEB	OEB	MB	PMC	MC	MMC	Band	Seg	MO	LY	BA	EO	PC	MIT	BN	ART	SUM	increasing rate of increased number (nth B / 1st A)	mean increased number of all class
1	25	25	25	25	25	25	25	25	25	25	25	25	25	25	25	25	25	425	1
2	34	68	33	52	62	108	62	66	69	27	35	26	34	30	26	39	45	816	2	9	43	8	27	37	83	37	41	44	2	10	1	9	5	1	14	20	391	0.92	23
3	35	72	34	53	65	113	67	77	77	30	44	27	35	30	26	46	69	900	3	1	4	1	1	3	5	5	11	8	3	9	1	1	0	0	7	24	84	0.197647	4.94118
4	42	107	37	58	97	150	82	99	121	41	46	35	38	37	29	57	74	1150	4	7	35	3	5	32	37	15	22	44	11	2	8	3	7	3	11	5	250	0.588235	14.7059
5	42	114	40	64	109	164	85	103	133	47	48	37	38	38	31	58	75	1226	5	0	7	3	6	12	14	3	4	12	6	2	2	0	1	2	1	1	76	0.178824	4.47059
6	46	125	40	70	116	187	107	112	140	54	54	39	41	41	32	63	88	1355	6	4	11	0	6	7	23	22	9	7	7	6	2	3	3	1	5	13	129	0.303529	7.58824
7	55	139	43	89	130	208	126	141	179	75	65	47	51	47	35	71	96	1597	7	9	14	3	19	14	21	19	29	39	21	11	8	10	6	3	8	8	242	0.569412	14.2353
8	57	143	46	89	141	230	147	150	187	75	68	53	51	48	37	76	103	1701	8	2	4	3	0	11	22	21	9	8	0	3	6	0	1	2	5	7	104	0.244706	6.11765
9	61	153	49	94	149	247	158	163	195	84	69	53	53	50	39	83	114	1814	9	4	10	3	5	8	17	11	13	8	9	1	0	2	2	2	7	11	113	0.265882	6.64706
10	63	157	53	97	157	261	171	172	212	86	75	53	56	53	40	86	117	1909	10	2	4	4	3	8	14	13	9	17	2	6	0	3	3	1	3	3	95	0.223529	5.58824
11	64	164	55	97	165	268	175	175	220	86	77	54	56	54	41	90	122	1963	11	1	7	2	0	8	7	4	3	8	0	2	1	0	1	1	4	5	54	0.127059	3.17647
12	65	185	59	99	173	312	209	190	236	90	94	56	59	54	41	110	140	2172	12	1	21	4	2	8	44	34	15	16	4	17	2	3	0	0	20	18	209	0.491765	12.2941
13	67	191	60	99	182	321	220	196	244	95	97	56	60	56	44	118	144	2250	13	2	6	1	0	9	9	11	6	8	5	3	0	1	2	3	8	4	78	0.183529	4.58824
14	71	216	66	99	198	351	238	218	259	103	99	59	60	58	47	127	151	2420	14	4	25	6	0	16	30	18	22	15	8	2	3	0	2	3	9	7	170	0.4	10
15	73	221	69	101	204	377	263	245	284	105	106	61	60	60	47	140	164	2580	15	2	5	3	2	6	26	25	27	25	2	7	2	0	2	0	13	13	160	0.376471	9.41176
16	75	228	73	102	217	407	272	256	304	112	113	62	62	61	48	143	166	2701	16	2	7	4	1	13	30	9	11	20	7	7	1	2	1	1	3	2	121	0.284706	7.11765
17	76	235	77	104	219	427	279	266	312	115	116	63	62	62	49	145	168	2775	17	1	7	4	2	2	20	7	10	8	3	3	1	0	1	1	2	2	74	0.174118	4.35294
18	76	241	82	108	222	430	292	273	321	118	118	64	62	62	50	150	170	2839	18	0	6	5	4	3	3	13	7	9	3	2	1	0	0	1	5	2	64	0.150588	3.76471
19	77	257	86	115	232	461	309	284	329	127	123	66	62	65	52	154	175	2974	19	1	16	4	7	10	31	17	11	8	9	5	2	0	3	2	4	5	135	0.317647	7.94118
20	78	259	87	121	243	472	321	299	341	128	128	67	65	67	55	163	179	3073	20	1	2	1	6	11	11	12	15	12	1	5	1	3	2	3	9	4	99	0.232941	5.82353
21	80	270	87	129	250	476	342	312	354	130	139	68	66	69	55	164	187	3178	21	2	11	0	8	7	4	21	13	13	2	11	1	1	2	0	1	8	105	0.247059	6.17647
22	80	277	88	132	260	495	359	332	371	134	142	68	66	70	56	174	200	3304	22	0	7	1	3	10	19	17	20	17	4	3	0	0	1	1	10	13	126	0.296471	7.41176
23	81	290	88	135	265	512	368	346	377	136	145	69	67	71	56	184	205	3395	23	1	13	0	3	5	17	9	14	6	2	3	1	1	1	0	10	5	91	0.214118	5.35294
24	84	302	90	152	273	538	384	367	399	144	154	70	68	73	59	195	222	3574	24	3	12	2	17	8	26	16	21	22	8	9	1	1	2	3	11	17	179	0.421176	10.5294
25	85	309	92	158	279	548	402	388	406	147	160	70	68	77	62	200	231	3682	25	1	7	2	6	6	10	18	21	7	3	6	0	0	4	3	5	9	108	0.254118	6.35294
Ratio(%)	0.209783	0.762624	0.22706	0.38995	0.688583	1.35249	0.992152	0.957599	1.00202	0.362802	0.394886	0.172763	0.167827	0.190039	0.153018	0.493608	0.570117	9.08732	mean	2.5	11.8333	2.79167	5.54167	10.5833	21.7917	15.7083	15.125	15.875	5.08333	5.625	1.875	1.79167	2.16667	1.54167	7.29167	8.58333	135.708	0.319314	7.98284
																			SEM	2.55377	10.0636	1.95558	6.61342	8.15564	16.8057	8.46209	8.87259	11.4827	4.56753	3.93217	2.27104	2.65361	1.8098	1.14129	4.54427	6.28951	75.8525	0.178477	4.46191

## Sheet: Table S3
	number of teacher data by each round of semi-supervised learning with CST+AL (A)																			increased number of teacher data by a round of semi-supervised with CST+AL (B)
CST	PEB /BEB	PCEB	OEB	MB	PMC	MC	MMC	Band	Seg	MO	LY	BA	EO	PC	MIT	BN	ART	SUM	CST	PEB/ BEB	PCEB	OEB	MB	PMC	MC	MMC	Band	Seg	MO	LY	BA	EO	PC	MIT	BN	ART	SUM	increasing rate of increased number (nth B / 1st A)	mean increased number of all class
1	25	25	25	25	25	25	25	25	25	25	25	25	25	25	25	25	25	425	1
2	58	153	97	176	89	89	40	45	48	74	81	89	156	30	37	180	315	1757	2	33	128	72	151	64	64	15	20	23	49	56	64	131	5	12	155	290	1332	3.13412	78.3529
3	82	325	151	290	152	151	83	77	80	96	323	146	314	111	52	306	559	3298	3	24	172	54	114	63	62	43	32	32	22	242	57	158	81	15	126	244	1541	3.62588	90.6471
4	100	513	199	397	217	241	177	117	127	115	484	225	462	153	66	449	839	4881	4	18	188	48	107	65	90	94	40	47	19	161	79	148	42	14	143	280	1583	3.72471	93.1176
5	122	691	241	448	292	299	202	148	174	147	656	269	607	202	79	583	1076	6236	5	22	178	42	51	75	58	25	31	47	32	172	44	145	49	13	134	237	1355	3.18824	79.7059
6	141	937	291	593	382	382	246	177	202	189	839	327	740	255	90	760	1350	7901	6	19	246	50	145	90	83	44	29	28	42	183	58	133	53	11	177	274	1665	3.91765	97.9412
7	159	1021	304	632	407	510	322	259	262	242	891	378	782	271	126	813	1404	8783	7	18	84	13	39	25	128	76	82	60	53	52	51	42	16	36	53	54	882	2.07529	51.8824
8	177	1156	339	658	488	662	380	326	389	284	1050	478	1055	336	155	916	1955	10804	8	18	135	35	26	81	152	58	67	127	42	159	100	273	65	29	103	551	2021	4.75529	118.882
9	183	1242	359	677	553	737	440	367	524	306	1112	519	1183	354	170	1014	2241	11981	9	6	86	20	19	65	75	60	41	135	22	62	41	128	18	15	98	286	1177	2.76941	69.2353
10	189	1631	457	696	567	1066	469	459	640	350	1231	561	1290	434	191	1079	2314	13624	10	6	389	98	19	14	329	29	92	116	44	119	42	107	80	21	65	73	1643	3.86588	96.6471
11	201	1866	470	720	596	1124	518	517	752	378	1323	590	1385	481	211	1163	2612	14907	11	12	235	13	24	29	58	49	58	112	28	92	29	95	47	20	84	298	1283	3.01882	75.4706
12	211	2144	499	855	724	1350	623	568	878	450	1469	637	1516	518	227	1356	2941	16966	12	10	278	29	135	128	226	105	51	126	72	146	47	131	37	16	193	329	2059	4.84471	121.118
13	240	2515	569	994	846	1614	813	760	1146	541	1596	681	1645	553	243	1593	3209	19558	13	29	371	70	139	122	264	190	192	268	91	127	44	129	35	16	237	268	2592	6.09882	152.471
14	279	2773	594	1093	963	1891	955	912	1406	608	1725	713	1757	584	259	1770	3607	21889	14	39	258	25	99	117	277	142	152	260	67	129	32	112	31	16	177	398	2331	5.48471	137.118
15	309	2996	634	1191	1130	2118	1161	1128	1567	667	1837	756	1836	627	284	1926	3621	23788	15	30	223	40	98	167	227	206	216	161	59	112	43	79	43	25	156	14	1899	4.46824	111.706
16	352	3215	635	1304	1257	2432	1436	1287	2016	749	1986	801	1939	674	305	1929	3914	26231	16	43	219	1	113	127	314	275	159	449	82	149	45	103	47	21	3	293	2443	5.74824	143.706
17	432	3697	740	1522	1536	3062	1964	1714	2860	898	2240	879	2132	742	351	2327	4507	31603	17	80	482	105	218	279	630	528	427	844	149	254	78	193	68	46	398	593	5372	12.64	316
18	475	3929	813	1571	1650	3251	2110	1944	3219	971	2338	912	2188	760	366	2556	4734	33787	18	43	232	73	49	114	189	146	230	359	73	98	33	56	18	15	229	227	2184	5.13882	128.471
19	532	4183	915	1732	1797	3543	2366	2199	3611	1071	2460	937	2243	795	391	2799	5011	36585	19	57	254	102	161	147	292	256	255	392	100	122	25	55	35	25	243	277	2798	6.58353	164.588
20	567	4381	993	1897	1908	3796	2565	2390	3916	1155	2589	952	2291	831	406	2804	5024	38465	20	35	198	78	165	111	253	199	191	305	84	129	15	48	36	15	5	13	1880	4.42353	110.588
21	609	4510	1074	2014	2014	3912	2654	2599	4172	1227	2727	974	2326	868	421	3160	5517	40778	21	42	129	81	117	106	116	89	209	256	72	138	22	35	37	15	356	493	2313	5.44235	136.059
22	634	4673	1158	2175	2161	4199	2920	2906	4517	1342	2859	999	2379	889	434	3179	5801	43225	22	25	163	84	161	147	287	266	307	345	115	132	25	53	21	13	19	284	2447	5.75765	143.941
23	683	4830	1230	2296	2264	4437	3103	3113	4752	1413	2977	1020	2407	917	451	3186	6040	45119	23	49	157	72	121	103	238	183	207	235	71	118	21	28	28	17	7	239	1894	4.45647	111.412
24	707	4945	1295	2352	2342	4562	3126	3198	4855	1447	3054	1029	2435	940	463	3219	6237	46206	24	24	115	65	56	78	125	23	85	103	34	77	9	28	23	12	33	197	1087	2.55765	63.9412
25	736	5119	1361	2441	2501	4657	3310	3436	5134	1485	3118	1054	2470	958	477	3277	6309	47843	25	29	174	66	89	159	95	184	238	279	38	64	25	35	18	14	58	72	1637	3.85176	96.2941
Ratio(%)	1.81648	12.6339	3.359	6.02448	6.17257	11.4937	8.16921	8.48018	12.6709	3.66504	7.69535	2.60131	6.09606	2.36438	1.17725	8.08776	15.5709	118.078	mean	29.625	212.25	55.6667	100.667	103.167	193	136.875	142.125	212.875	60.8333	128.875	42.875	101.875	38.875	18.8333	135.5	261.833	1975.75	4.64882	116.221
																			SEM	17.1637	95.9938	29.5292	54.8735	55.7882	131.161	117.391	106.454	184.402	32.1608	51.6807	21.8459	59.9081	20.0354	8.32318	105.068	150.329	882.534	2.07655	51.9138
